# Supplementary material for: Emergence of Third-Generation Cephalosporin-Resistant Morganella morganii in a Captive Breeding Dolphin in South Korea
Source: Animals (Basel). 2020 Nov 6;10(11):2052. doi: 10.3390/ani10112052 (PMC7694518; doi:10.3390/ani10112052)
Supplement: Supplementary file 1 [file animals-10-02052-s001.zip]

Archive with 3 entries (3 files):
- Supplements (Mm_animals)/Table S1. Mm(Fv).docx
- Supplements (Mm_animals)/Table S2. Mm(Fv).docx
- Supplements (Mm_animals)/Table S3. Mm(Fv).docx
